# Supplementary material for: JNK and p53 cause human and mouse β cell death during excessive unfolded protein response
Source: J Clin Invest. 2026 Aug 3;136(15):e193035. doi: 10.1172/JCI193035 (PMC13430013; doi:10.1172/JCI193035)
Supplement: Supporting data values [file jci-136-193035-s025.xlsx]

## Sheet: 1D (Ins1 Cre Grp78 BG)
	3-5 Days
	-/- or F/- Cre-	FF Cre-	++ Cre+	F+ Cre+	FF Cre+			2 wk							4 wk
	136	134	168	157	192			-/- or F/- Cre-	FF Cre-	++ Cre+	F+ Cre+	FF Cre+			-/- or F/- Cre-	FF Cre-	++ Cre+	F+ Cre+	FF Cre+
	166	132	171	187	193			165	139	106	153	205			167	170	255	170	478
	187	132	162	136	154			153	145	118	164	230			190	212	138	150	500
	124	134	121	138	182			139	191	135	115	236			117	265	208	164	451
	96	96		133	106			123	134	153	99	167			179	174	202	206	500
	139	130						141	117	95	118	159			180	227	222	175	500
	186	198						165	139	106	153	205			192	215	218	157	447
	129	189						153	162	118	164	230			220		189	132	449
	168							153	145	135	99	178			197		193		500
								139	191	153	118	236			230		208		411
								123	134	95	145	167			230				406
								124	117	116	115	159			232				402
								99	176	135	120	270			180				500
								141	136		116				174				467
								131	201		148				168				500
								165	244		107				297				500
								118	166										500
								136	135										160
								113
								139
								136
								184
								171
								157
								128
								131
								154
								126
								140
								172
								179
								176
								154
								221
								165
								152
								160
								117
								151
								122
Ave	147.889	143.125	155.5	150.2	165.4			146.564	157.176	122.083	128.933	203.5			196.867	210.5	203.667	164.857	451.235
SD	30.7305	33.6428	23.3024	22.6208	36.7532			23.5593	33.9139	20.1515	22.9704	37.196			41.0381	35.32	31.3409	23.0393	83.2613

## Sheet: 1F (Ins1 Cre Grp78 Insulin)
	3-5 Days							2 wk							4 wk
	-/- or F/- Cre-	FF Cre-	++ Cre+	F+ Cre+	FF Cre+			-/- or F/- Cre-	FF Cre-	++ Cre+	F+ Cre+	FF Cre+			-/- or F/- Cre-	FF Cre-	++ Cre+	F+ Cre+	FF Cre+
	0.62	0.18	0.45	0.49	0.29			0.16	0.21	0.44	0.5	0.42			1.07	0.29	0.81	0.5	0.23
	1.22	0.17	0.57	0.33	0.19			0.26	0.37	0.48	0.18	0.22			0.15	0.86	1.22	0.7	0.17
	0.51	0.73	0.42	0.59	0.15			0.7	0.6	0.5	0.28	0.36			0.96	0.23	1.29	0.49	0.21
	0.47	0.52	0.14	0.21	0.37			0.36	0.22	0.42	0.44	0			0.22	1.64	0.49	0.44	0.1
	0.6	0.63		0.22	0.28			0.64		0.7	0.44	0.19			2.23	1.33	0.57	0.47	0.7
	0.55	0.63						0.7		0.44	0.42	0.3			0.82	0.160186	0.91	1.3	0.05
	0.27														0.98	0.43			0.36
															0.67				0.5
																			0.17
																			0.209089
																			0.125313
Ave	0.605714	0.476667	0.395	0.368	0.256			0.47	0.35	0.496667	0.376667	0.248333			0.8875	0.705741	0.881667	0.65	0.256764
SD	0.294667	0.242954	0.181934	0.16769	0.0870632			0.239583	0.182026	0.103859	0.120941	0.148649			0.642623	0.585828	0.327928	0.331542	0.192644

## Sheet: 1H (Ins1 Cre Grp78 Bwt)
	3-5 Days							2 wk							2 wk
	-/- or F/- Cre-	FF Cre-	++ Cre+	F+ Cre+	FF Cre+			-/- or F/- Cre-	FF Cre-	++ Cre+	F+ Cre+	FF Cre+			-/- or F/- Cre-	FF Cre-	++ Cre+	F+ Cre+	FF Cre+
	3	6.8	3.5	3.8	3.2			6.8	7.1	6.6	7.7	7.8			9.9	13.7	10.6	13.6	14
	3.8	5.6	3.7	2.9	3.7			9	8.3	5.9	8.1	8.2			12.5	12.3	10.6	13.5	9.9
	3.8	3.2	3.3	3.5	3.6			8.2	7.8	7.3	6.7	8.9			10.3	13.3	10.1	14.3	13.8
	3.2	3.3	3.6	3.5	6.8			6.4	8.2	7.1	6.3	8.1			14.9	13.4	13.1	14.4	14.2
	6.1	3.2		6.8	5.9			8.7	6.9	6.3	7.2	4.2			14.2	13.3	15.7	15.1	10.5
	3.3	2.8						6.8	10.1	6.3	7.1	8.1			12.5	12.7	13.2	13.7	10.8
	3.7	4						8.4	8.1	6	5.2	6.1			13.1		18.2	13.1	11.2
	3.4	3.6						8.4	8.5		6.4				13.6		11.9		11.7
	6.7							8.7	6		6.1				12.6				8.9
								7.8	6.2		7.5				11.5				15.7
								7.9	5.6						13.6				13
								5.7	5.8						16.3				12.5
								5							15.7				10
								6.8							11.9				10.1
								5.2											10.9
								5.9
								4.9
								4
								5.5
								4.6
								5.8
								5.4
								6
								5
								6
								5.9
								6.1
								6.1
								6.1
								6.1
								5.5
								6.2
								6.1
								5.9
Ave	4.11111	4.0625	3.525	4.1	4.64			6.37941	7.38333	6.5	6.83	7.34286			13.0429	13.1167	12.925	13.9571	11.8133
SD	1.33458	1.40096	0.170783	1.54434	1.60406			1.28977	1.353	0.532291	0.862876	1.62978			1.85958	0.515429	2.81514	0.677882	1.95954

## Sheet: 2B-D (beta cell mass)
	3-5 Days							2 wk							4 wk
	-/- or F/- Cre-	FF Cre-	++ Cre+	F+ Cre+	FF Cre+			-/- or F/- Cre-	FF Cre-	++ Cre+	F+ Cre+	FF Cre+			-/- or F/- Cre-	FF Cre-	++ Cre+	F+ Cre+	FF Cre+
	0.2105	0.2302	0.5169	0.168	0.266			0.1604	0.3332	0.2244	0.368	0.0152			0.5015	0.6903	0.4573	0.323	0.1427
	0.1924	0.1922	0.082	0.048	0.245			0.2812	0.0571	0.0892	0.4731	0.0206			0.6178	0.5639	0.4941	0.3939	0.122
	0.119	0.1347	0.113	0.29	0.0865			0.3463	0.7618	0.1582	0.1119	0.0851			0.6498	0.5252	0.3824	0.2598	0.1547
	0.188	0.1403	0.21	0.152	0.168			0.1712	0.2301	0.2181	0.2405	0.0104			1.0298	0.6909	0.369	0.7803	0.1332
	0.195	0.1254		0.33	0.177			0.2476	0.2466	0.164	0.212	0.0073			0.5563		0.5612	0.9269	0.1726
								0.2026	0.1106	0.3417	0.0881				0.7093		0.3694	0.5975	0.073
								0.2758							0.9007		0.4664		0.0568857
															0.6126				0.00403706
Ave	0.18098	0.16456	0.230475	0.1976	0.1885			0.240729	0.2899	0.199267	0.248933	0.02772			0.697225	0.617575	0.442829	0.5469	0.10739
SD	0.0356693	0.0449618	0.198581	0.113361	0.0709842			0.0668346	0.251539	0.0852274	0.148666	0.0324687			0.179699	0.0857897	0.072915	0.267358	0.0573612
Did not use in the figure

## Sheet: 2F-H (%beta cells islet)
	3-5 Days							2 wk							4 wk
	-/- or F/- Cre-	FF Cre-	++ Cre+	F+ Cre+	FF Cre+			-/- or F/- Cre-	FF Cre-	++ Cre+	F+ Cre+	FF Cre+			-/- or F/- Cre-	FF Cre-	++ Cre+	F+ Cre+	FF Cre+
	76.83	76.88	69.67	76.1	60.36			63.45	64.83	69.8	74.76	28.38			71.79	56.3	78.67	64.1	16.5
	63.06	71.5	74.49	76.7	46.95			82.3	63.86	58.1	72.7	34.02			65.9	65.8	80.85	69	12.9
	67.91		64.2	77	50.14			61.8	79.86	66.8	70.7	39.37			76	59.4	71.76	69.7	13.3
	54.3		83.6	61	34.87			69.5	73.31	61.7	66.2	37.75			85.9	67.2	86	61	17.7
	75.4				46.18						63.5	34.9			80.4		73.3	46.2	16.5
	84.5														69.3		66.6		20.3
															69.5
															68.5
															77.4
Ave	70.3333	74.19	72.99	72.7	47.7			69.2625	70.465	64.1	69.572	34.884			73.8544	62.175	76.1967	62	16.2
SD	10.8112	3.80423	8.22818	7.80897	9.13388			9.30066	7.56614	5.21344	4.64251	4.22454			6.52901	5.18355	6.98637	9.53074	2.77633

## Sheet: 3B-D (Ins1 Cre Grp78 BrdU)
	BrdU+ beta cells
	3-5 Days							2 wk							4 wk
	-/- or F/- Cre-	FF Cre-	++ Cre+	F+ Cre+	FF Cre+			-/- or F/- Cre-	FF Cre-	++ Cre+	F+ Cre+	FF Cre+			-/- or F/- Cre-	FF Cre-	++ Cre+	F+ Cre+	FF Cre+
	7.71	1.63	3.88	3.86	4.88			1.55	0.98	1.53	1.82	0.74			1.57	1.31	1.64	1.53	0
	3.57	3.79	1.81	2.65	2.45			1.7	1.28	0.94	1.53	0.68			0.61	1.47	1.95	0.79	0
	3.02	2.27	5.58	3.95	2.17			1.32	1.17	1.4	1.24	2.42			1.39	1.93	2.08	1.64	0.84
	3.49	2.05	5.67	0.73	2.17			0.79	1.14	1.42	0.49	1.34			1.52	1.8	2.17	1.5	0
	2.44	1.89			1.79			0.67	1.46	1.25	1.14	1.18			2		1.37	1.5	0
	1.86								1.79	0.4					1.81		1.33		0.88
															1.4				0.4
															0.92
Ave	3.68167	2.326	4.235	2.7975	2.692			1.206	1.30333	1.15667	1.244	1.272			1.4025	1.6275	1.75667	1.392	0.302857
SD	2.07724	0.851046	1.81429	1.50039	1.24544			0.457089	0.286682	0.423352	0.498227	0.7008			0.451339	0.286865	0.362749	0.341423	0.407828

## Sheet: 3F-G ((Ins1 Cre Grp78 TUNEL)
	3-5 Days							2 wk							4 wk
	-/- or F/- Cre-	FF Cre-	++ Cre+	F+ Cre+	FF Cre+			-/- or F/- Cre-	FF Cre-	++ Cre+	F+ Cre+	FF Cre+			-/- or F/- Cre-	FF Cre-	++ Cre+	F+ Cre+	FF Cre+
	0.17	0.06	0.11	0	1.27			0.18	0.11	0.12	0	2.65
	0.06	0.05	0.22	0.07	0.96			0.16	0	0.17	0	2.54
	0.28		0.06	0.11	1.46			0.13	0.22	0.16	0	3.45
	0.22		0.25	0.15	2.91			0.09	0.09	0.13	0.05	1.69
	0.3				0.89							1.53
Ave	0.206	0.055	0.16	0.0825	1.498			0.14	0.105	0.145	0.0125	2.372
SD	0.0963328	0.00707107	0.0898146	0.0639661	0.822539			0.0391578	0.0903696	0.0238048	0.025	0.781294

## Sheet: 4B (Grp78 KD-WB quants)
Grp78 KD		GRP78 Quants			cC3 Quants					CHOP
	Animal ID	Control (Ad-LacZ)	Knockdown (Ad-Cre)		Control (Ad-LacZ)	Knockdown (Ad-Cre)				Control (Ad-LacZ)	Knockdown (Ad-Cre)
2018 0920	Gel1	1.25932	0.831969		0.93	1.05
2018 0920	Gel 2	1.33824	0.725991		0.06	1.76
2018 0920	Gel 3	1.39394	0.700952		0.65	1.27
2018 1127	Exp-1	1.77	1.32		0.98	1.6
2018 1127	Exp-2	1.37	1.02		0.86	1.1
2018 1127	Exp-3	1.35	0.51		1.11	2.03
2018 1127	Exp-4	1.37	0.88		0.93	1.07
2019 0328	Exp-1 (300+361)	1.07245	0.530029					2019 0328	Exp-1 (300+361)	0.380881	1.47437
2019 0328	Exp-2 (315+392)	1.42204	0.341252					2019 0328	Exp-2 (315+392)	0.588686	1.58796
2018 0602	1467	1.11479	0.887484					2018 0920		0.65	1.34
2018 0602	1470	5.80836	0.203875					2018 0920		0.81	1.03
2018 0602	1472	1.29668	0.771711					2019 0920		0.13	1.67
	Ave	1.71382	0.726939		0.788571	1.41143			Ave	0.511913	1.42047
	SD	1.30093	0.302821		0.35002	0.388134			SD	0.26308	0.25108

## Sheet: 4D (Annexin V flow)
Only AnnexinV				AnnexinV+PI
Animal ID	15-LacZ	15-Cre		15-LacZ	15-Cre
1482	34.2	44		39.64	47.5
1484	26.1	56.9		32.16	64.69
1490	26.1	34.5		30.49	39.68
21+23	18.4	26.5		23.59	35.67
1489	18.6	30.1		27.57	36.85
Ave	24.68	38.4		30.69	44.878
SD	6.53965	12.2405		5.96757	11.9963

## Sheet: 4F (Grp78 KD-TUNEL)
Date	Ad- LacZ	Ad-Cre
2018 1023	0.824742	1.21951
2018 1018	1.13314	2.83224
2018 1018	0.302572	1.54639
2018 1105	0.91623	2.0438
2018 1105	1.33333	2.28216
Ave	0.902004	1.98482
SD	0.388896	0.630066

[truncated: 42 more sheets: 4G-H (Grp78 KD-Real time), 5B (KD+pathway Inh TUNEL), 5D (Wb quants pJNK), 5F-G (Real time-Chop ShRNA), 5I (TUNEL-Chop ShRNA), 5K (Wb Quants-JNK inh), 5M (TUNEL-JNK inh), 6F (p-p53 JNK Inh), 6G-H (p53 targets-JNK Inh), 6J (TUNEL-p53 Inh), 6LM (p53 kd qPCR), 6O (TUNEL), 7B (pJNK Intensity-2w)k, 7D (Ins1 Cre-pJNK with JNK Inh), 7E (pJNK intensity quartiles), 7F-G (ins1 cre-JNK inh bg), 7I (ins1 cre-JNK inh-TUNEL), 7J(ins1 cre-JNK inh BCM), 8B (Akita-JNK inh pJNK), 8C (Ak JNK inh Bg) …]
